# Supplementary material for: The Impact of Charlson Comorbidity Index on the Functional Capacity of COVID-19 Survivors: A Prospective Cohort Study with One-Year Follow-Up
Source: Int J Environ Res Public Health. 2022 Jun 18;19(12):7473. doi: 10.3390/ijerph19127473 (PMC9223623; doi:10.3390/ijerph19127473)
Supplement: Supplementary file 1 [file ijerph-19-07473-s001.zip]

Archive with 1 entries (1 files):
- ijerph-1760041-supplementary.pdf
